# Supplementary material for: Forest expansion dominates China’s land carbon sink since 1980
Source: Nat Commun. 2022 Sep 13;13:5374. doi: 10.1038/s41467-022-32961-2 (PMC9470586; doi:10.1038/s41467-022-32961-2)
Supplement: Supplementary file 3 — Supplementary Data 1 [file 41467_2022_32961_MOESM3_ESM.zip]

Archive with 1,200 entries (1,200 files):
- tiff/cropland-1900.tfw
- tiff/cropland-1900.tif
- tiff/cropland-1901.tfw
- tiff/cropland-1901.tif
- tiff/cropland-1902.tfw
- tiff/cropland-1902.tif
- tiff/cropland-1903.tfw
- tiff/cropland-1903.tif
- tiff/cropland-1904.tfw
- tiff/cropland-1904.tif
- tiff/cropland-1905.tfw
- tiff/cropland-1905.tif
- tiff/cropland-1906.tfw
- tiff/cropland-1906.tif
- tiff/cropland-1907.tfw
- tiff/cropland-1907.tif
- tiff/cropland-1908.tfw
- tiff/cropland-1908.tif
- tiff/cropland-1909.tfw
- tiff/cropland-1909.tif
- tiff/cropland-1910.tfw
- tiff/cropland-1910.tif
- tiff/cropland-1911.tfw
- tiff/cropland-1911.tif
- tiff/cropland-1912.tfw
- tiff/cropland-1912.tif
- tiff/cropland-1913.tfw
- tiff/cropland-1913.tif
- tiff/cropland-1914.tfw
- tiff/cropland-1914.tif
- tiff/cropland-1915.tfw
- tiff/cropland-1915.tif
- tiff/cropland-1916.tfw
- tiff/cropland-1916.tif
- tiff/cropland-1917.tfw
- tiff/cropland-1917.tif
- tiff/cropland-1918.tfw
- tiff/cropland-1918.tif
- tiff/cropland-1919.tfw
- tiff/cropland-1919.tif
- tiff/cropland-1920.tfw
- tiff/cropland-1920.tif
- tiff/cropland-1921.tfw
- tiff/cropland-1921.tif
- tiff/cropland-1922.tfw
- tiff/cropland-1922.tif
- tiff/cropland-1923.tfw
- tiff/cropland-1923.tif
- tiff/cropland-1924.tfw
- tiff/cropland-1924.tif
- tiff/cropland-1925.tfw
- tiff/cropland-1925.tif
- tiff/cropland-1926.tfw
- tiff/cropland-1926.tif
- tiff/cropland-1927.tfw
- tiff/cropland-1927.tif
- tiff/cropland-1928.tfw
- tiff/cropland-1928.tif
- tiff/cropland-1929.tfw
- tiff/cropland-1929.tif
- tiff/cropland-1930.tfw
- tiff/cropland-1930.tif
- tiff/cropland-1931.tfw
- tiff/cropland-1931.tif
- tiff/cropland-1932.tfw
- tiff/cropland-1932.tif
- tiff/cropland-1933.tfw
- tiff/cropland-1933.tif
- tiff/cropland-1934.tfw
- tiff/cropland-1934.tif
- tiff/cropland-1935.tfw
- tiff/cropland-1935.tif
- tiff/cropland-1936.tfw
- tiff/cropland-1936.tif
- tiff/cropland-1937.tfw
- tiff/cropland-1937.tif
- tiff/cropland-1938.tfw
- tiff/cropland-1938.tif
- tiff/cropland-1939.tfw
- tiff/cropland-1939.tif
- tiff/cropland-1940.tfw
- tiff/cropland-1940.tif
- tiff/cropland-1941.tfw
- tiff/cropland-1941.tif
- tiff/cropland-1942.tfw
- tiff/cropland-1942.tif
- tiff/cropland-1943.tfw
- tiff/cropland-1943.tif
- tiff/cropland-1944.tfw
- tiff/cropland-1944.tif
- tiff/cropland-1945.tfw
- tiff/cropland-1945.tif
- tiff/cropland-1946.tfw
- tiff/cropland-1946.tif
- tiff/cropland-1947.tfw
- tiff/cropland-1947.tif
- tiff/cropland-1948.tfw
- tiff/cropland-1948.tif
- tiff/cropland-1949.tfw
- tiff/cropland-1949.tif
- tiff/cropland-1950.tfw
- tiff/cropland-1950.tif
- tiff/cropland-1951.tfw
- tiff/cropland-1951.tif
- tiff/cropland-1952.tfw
- tiff/cropland-1952.tif
- tiff/cropland-1953.tfw
- tiff/cropland-1953.tif
- tiff/cropland-1954.tfw
- tiff/cropland-1954.tif
- tiff/cropland-1955.tfw
- tiff/cropland-1955.tif
- tiff/cropland-1956.tfw
- tiff/cropland-1956.tif
- tiff/cropland-1957.tfw
- tiff/cropland-1957.tif
- tiff/cropland-1958.tfw
- tiff/cropland-1958.tif
- tiff/cropland-1959.tfw
- tiff/cropland-1959.tif
- tiff/cropland-1960.tfw
- tiff/cropland-1960.tif
- tiff/cropland-1961.tfw
- tiff/cropland-1961.tif
- tiff/cropland-1962.tfw
- tiff/cropland-1962.tif
- tiff/cropland-1963.tfw
- tiff/cropland-1963.tif
- tiff/cropland-1964.tfw
- tiff/cropland-1964.tif
- tiff/cropland-1965.tfw
- tiff/cropland-1965.tif
- tiff/cropland-1966.tfw
- tiff/cropland-1966.tif
- tiff/cropland-1967.tfw
- tiff/cropland-1967.tif
- tiff/cropland-1968.tfw
- tiff/cropland-1968.tif
- tiff/cropland-1969.tfw
- tiff/cropland-1969.tif
- tiff/cropland-1970.tfw
- tiff/cropland-1970.tif
- tiff/cropland-1971.tfw
- tiff/cropland-1971.tif
- tiff/cropland-1972.tfw
- tiff/cropland-1972.tif
- tiff/cropland-1973.tfw
- tiff/cropland-1973.tif
- tiff/cropland-1974.tfw
- tiff/cropland-1974.tif
- tiff/cropland-1975.tfw
- tiff/cropland-1975.tif
- tiff/cropland-1976.tfw
- tiff/cropland-1976.tif
- tiff/cropland-1977.tfw
- tiff/cropland-1977.tif
- tiff/cropland-1978.tfw
- tiff/cropland-1978.tif
- tiff/cropland-1979.tfw
- tiff/cropland-1979.tif
- tiff/cropland-1980.tfw
- tiff/cropland-1980.tif
- tiff/cropland-1981.tfw
- tiff/cropland-1981.tif
- tiff/cropland-1982.tfw
- tiff/cropland-1982.tif
- tiff/cropland-1983.tfw
- tiff/cropland-1983.tif
- tiff/cropland-1984.tfw
- tiff/cropland-1984.tif
- tiff/cropland-1985.tfw
- tiff/cropland-1985.tif
- tiff/cropland-1986.tfw
- tiff/cropland-1986.tif
- tiff/cropland-1987.tfw
- tiff/cropland-1987.tif
- tiff/cropland-1988.tfw
- tiff/cropland-1988.tif
- tiff/cropland-1989.tfw
- tiff/cropland-1989.tif
- tiff/cropland-1990.tfw
- tiff/cropland-1990.tif
- tiff/cropland-1991.tfw
- tiff/cropland-1991.tif
- tiff/cropland-1992.tfw
- tiff/cropland-1992.tif
- tiff/cropland-1993.tfw
- tiff/cropland-1993.tif
- tiff/cropland-1994.tfw
- tiff/cropland-1994.tif
- tiff/cropland-1995.tfw
- tiff/cropland-1995.tif
- tiff/cropland-1996.tfw
- tiff/cropland-1996.tif
- tiff/cropland-1997.tfw
- tiff/cropland-1997.tif
- tiff/cropland-1998.tfw
- tiff/cropland-1998.tif
- tiff/cropland-1999.tfw
- tiff/cropland-1999.tif
- tiff/cropland-2000.tfw
- tiff/cropland-2000.tif
- tiff/cropland-2001.tfw
- tiff/cropland-2001.tif
- tiff/cropland-2002.tfw
- tiff/cropland-2002.tif
- tiff/cropland-2003.tfw
- tiff/cropland-2003.tif
- tiff/cropland-2004.tfw
- tiff/cropland-2004.tif
- tiff/cropland-2005.tfw
- tiff/cropland-2005.tif
- tiff/cropland-2006.tfw
- tiff/cropland-2006.tif
- tiff/cropland-2007.tfw
- tiff/cropland-2007.tif
- tiff/cropland-2008.tfw
- tiff/cropland-2008.tif
- tiff/cropland-2009.tfw
- tiff/cropland-2009.tif
- tiff/cropland-2010.tfw
- tiff/cropland-2010.tif
- tiff/cropland-2011.tfw
- tiff/cropland-2011.tif
- tiff/cropland-2012.tfw
- tiff/cropland-2012.tif
- tiff/cropland-2013.tfw
- tiff/cropland-2013.tif
- tiff/cropland-2014.tfw
- tiff/cropland-2014.tif
- tiff/cropland-2015.tfw
- tiff/cropland-2015.tif
- tiff/cropland-2016.tfw
- tiff/cropland-2016.tif
- tiff/cropland-2017.tfw
- tiff/cropland-2017.tif
- tiff/cropland-2018.tfw
- tiff/cropland-2018.tif
- tiff/cropland-2019.tfw
- tiff/cropland-2019.tif
- tiff/forest-1900.tfw
- tiff/forest-1900.tif
- tiff/forest-1901.tfw
- tiff/forest-1901.tif
- tiff/forest-1902.tfw
- tiff/forest-1902.tif
- tiff/forest-1903.tfw
- tiff/forest-1903.tif
- tiff/forest-1904.tfw
- tiff/forest-1904.tif
- tiff/forest-1905.tfw
- tiff/forest-1905.tif
- tiff/forest-1906.tfw
- tiff/forest-1906.tif
- tiff/forest-1907.tfw
- tiff/forest-1907.tif
- tiff/forest-1908.tfw
- tiff/forest-1908.tif
- tiff/forest-1909.tfw
- tiff/forest-1909.tif
- tiff/forest-1910.tfw
- tiff/forest-1910.tif
- tiff/forest-1911.tfw
- tiff/forest-1911.tif
- tiff/forest-1912.tfw
- tiff/forest-1912.tif
- tiff/forest-1913.tfw
- tiff/forest-1913.tif
- tiff/forest-1914.tfw
- tiff/forest-1914.tif
- tiff/forest-1915.tfw
- tiff/forest-1915.tif
- tiff/forest-1916.tfw
- tiff/forest-1916.tif
- tiff/forest-1917.tfw
- tiff/forest-1917.tif
- tiff/forest-1918.tfw
- tiff/forest-1918.tif
- tiff/forest-1919.tfw
- tiff/forest-1919.tif
- tiff/forest-1920.tfw
- tiff/forest-1920.tif
- tiff/forest-1921.tfw
- tiff/forest-1921.tif
- tiff/forest-1922.tfw
- tiff/forest-1922.tif
- tiff/forest-1923.tfw
- tiff/forest-1923.tif
- tiff/forest-1924.tfw
- tiff/forest-1924.tif
- tiff/forest-1925.tfw
- tiff/forest-1925.tif
- tiff/forest-1926.tfw
- tiff/forest-1926.tif
- tiff/forest-1927.tfw
- tiff/forest-1927.tif
- tiff/forest-1928.tfw
- tiff/forest-1928.tif
- tiff/forest-1929.tfw
- tiff/forest-1929.tif
[truncated: 900 more entries]
