# Supplementary material for: Forest expansion dominates China’s land carbon sink since 1980
Source: Nat Commun. 2022 Sep 13;13:5374. doi: 10.1038/s41467-022-32961-2 (PMC9470586; doi:10.1038/s41467-022-32961-2)
Supplement: Supplementary file 3 — Supplementary Data 1 [file 41467_2022_32961_MOESM3_ESM.zip › tiff/cropland-1900.tfw]

                   0.50000000000000
                   0.00000000000000
                   0.00000000000000
                  -0.50000000000000
                  72.47499999000000
                  55.32500000000000
